# Supplementary material for: Using Circulating Tumor DNA as a Novel Biomarker to Screen and Diagnose Colorectal Cancer: A Meta-Analysis
Source: J Clin Med. 2023 Jan 4;12(2):408. doi: 10.3390/jcm12020408 (PMC9860998; doi:10.3390/jcm12020408)
Supplement: Supplementary file 1 [file jcm-12-00408-s001.zip]

Archive with 1 entries (1 files):
- jcm-2080448-supplementary.pdf
